# Supplementary material for: Spinal cord precursors utilize neural crest cell mechanisms to generate hybrid peripheral myelinating glia
Source: eLife. 2021 Feb 8;10:e64267. doi: 10.7554/eLife.64267 (PMC7886336; doi:10.7554/eLife.64267)
Supplement: Figure 1—figure supplement 1—source data 1. [file elife-64267-fig1-figsupp1-data1.xlsx]

## Sheet: Sheet1
Figure 1 figure supplement 1B
MEP glia	Perineurial glia
100	0
100	0
0	100
100	0
100	0
100	0
100	0
100	0
0	100
100	0
0	100
0	100
100	0
100	0
100	0
100	0
0	100
100	0
100	0
100	0
100	0
100	0
100	0
0	100
100	0
100	0
100	0
100	0
100	0
100	0
100	0
100	0
0	100
0	100
0	100
100	0
100	0
100	0
80	20
100	0
100	0
100	0
100	0
100	0
100	0
100	0
100	0
100	0
100	0
100	0
50	50
75	25
