# Supplementary material for: Spinal cord precursors utilize neural crest cell mechanisms to generate hybrid peripheral myelinating glia
Source: eLife. 2021 Feb 8;10:e64267. doi: 10.7554/eLife.64267 (PMC7886336; doi:10.7554/eLife.64267)
Supplement: Figure 3—source data 1. [file elife-64267-fig3-data1.xlsx]

## Sheet: Figure 3C
Figure 3- source data 1
Figure 3C
control	foxd3 -/-
100	0
100	0
100	0
100	0
100	0
100	0
100	0
100	0
100	0
100	0
	0
	0
	0
	0
	0
	0
	0
	0
	0
	0
	0
	0
	0
	0
	0
	0
	0

## Sheet: Figure 3D
Figure 3D
control	foxd3 -/-
0	4
0	10
0	11
0	17
0	24
0	19
0	9
0	18
0	14
0	12
0	15
1	11
0	7
0	9
0	2
	7
	12
	7
	14
	11
	23
	21
	15
	24
	19
	25
	20

## Sheet: Figure 3G
		%
	foxd3	66.666
	sox10	8.333
	foxd3/sox10	25

## Sheet: Figure 3I
control	foxd3 mRNA
0	1
1	1
0	1
0	0
0	0
0	0
1	0
0	0
1	0
0	0
0	0
0	0
0	0
1	1
0	1
0	1
0	1
0	2
0	1
0	1
1	0
0	0
0	0
0	0
0	1
0	1
0	0
0	1
0	0
0	0
0	1
0	0
0	0
0	1
0	1
1	2
0	0
0	0
0	0
0	1
0	0
0	1
0	0
0	1
0	0
0	0
0	0
0	0
0	1
0	0
0	1
0	0
0	0
0	0
0	1
0	1
0	0
0	2
0	2
0	1
0	0
0	1
0	1
0	0
0	0
0	1
0	0
0	0
0	1
0	3
0	0
0	1
0	0
0	0
0	2
0	0
	0
	1
