# Supplementary material for: Spinal cord precursors utilize neural crest cell mechanisms to generate hybrid peripheral myelinating glia
Source: eLife. 2021 Feb 8;10:e64267. doi: 10.7554/eLife.64267 (PMC7886336; doi:10.7554/eLife.64267)
Supplement: Figure 8—source data 1. [file elife-64267-fig8-data1.xlsx]

## Sheet: Figure 8C
control	neuroD:gal4;UAS:hNrg1typeIII
0	0
1	2
0	1
0	1
0	2
0	0
0	1
0	0
0	3
0	4
1	1
0	2
	0
	0
	0
	1
	0
	4
	3
	1

## Sheet: Figure 8E
control	neuroD:gal4;UAS:hNrg1typeIII
0	0
1	2
0	1
0	0
1	1
0	1
1	1
0	0
0	3
0	1
1	1
1	1
0	1
0	2
1	5
0	0
0	2
	0
